# Supplementary material for: Lower Emotional Exhaustion among Employees Is Associated with Intentional Incorporation of Animals into Residential Care Settings
Source: Behav Sci (Basel). 2023 May 16;13(5):421. doi: 10.3390/bs13050421 (PMC10215697; doi:10.3390/bs13050421)
Supplement: Supplementary file 1 [file behavsci-13-00421-s001.zip]

Archive with 1 entries (1 files):
- behavsci-2311285-supplementary.pdf
